# Supplementary material for: Estimating Acrylamide and 5-Hydroxymethylfurfural Levels in Crackers Using Computer Vision: Effects on Consumer Acceptance
Source: Foods. 2026 Jun 4;15(11):2011. doi: 10.3390/foods15112011 (PMC13257408; doi:10.3390/foods15112011)
Supplement: Supplementary file 1 [file foods-15-02011-s001.zip]

Archive with 1 entries (1 files):
- foods-4322757-supplementary.pdf
